# Supplementary material for: Fabrication and Photocatalytic Properties of Zinc Tin Oxide Nanowires Decorated with Silver Nanoparticles
Source: Nanomaterials (Basel). 2022 Apr 3;12(7):1201. doi: 10.3390/nano12071201 (PMC9000500; doi:10.3390/nano12071201)
Supplement: Supplementary file 1 [file nanomaterials-12-01201-s001.zip]

Archive with 1 entries (1 files):
- nanomaterials-1642819-supplementary.pdf
